# Supplementary material for: Structure of anellovirus-like particles reveal a mechanism for immune evasion
Source: Nat Commun. 2024 Aug 22;15:7219. doi: 10.1038/s41467-024-51064-8 (PMC11341859; doi:10.1038/s41467-024-51064-8)
Supplement: Supplementary file 4 — Source data [file 41467_2024_51064_MOESM4_ESM.xlsx]

## Sheet: Sheet1
Data for SF9 purified
										This Blot was used in Fig1Panel C anti P1 ab blot. First 3 loaded lanes of the blot represents results. Other loaded lanes were some internal controls
										This Blot was used in Fig1Panel C anti JR ab blot. First 3 loaded lanes of the blot represents results. Other loaded lanes were some internal controls
293 Purified Raw gels and blots used in Figure2
										This Blot was used in Fig1Panel C anti C-term ab blot. First 3 loaded lanes of the blot represents results. Other loaded lanes were some internal controls
										Equal amounts of the samples were loaded on to the identical wells to have consistency in interpreting the results.
Data for Expi293 purified
										Westren Blot used in the Fig 2 of the manuscript : middle lanes next to ladder are the purified sample and last lane is the expression sample.
										Gel used in the Fig 2 of the manuscript. Coomassie blue stained SDS gel: middle lanes next to ladder are the purified sample and last lane is the expression sample.
